# Supplementary material for: Activity Patterns in Relation to Dynamic Functional Network States: A Longitudinal Feasibility Study of Brain–Behavior Associations in Young Adults
Source: Brain Sci. 2026 Mar 19;16(3):327. doi: 10.3390/brainsci16030327 (PMC13024018; doi:10.3390/brainsci16030327)
Supplement: Supplementary file 1 [file brainsci-16-00327-s001.zip]

Archive with 1 entries (1 files):
- brainsci-4108668-supplementary.pdf
